# Supplementary material for: Translation, validation, and factor structure of the Nepali version of postpartum bonding questionnaires (PBQ-N) among postpartum women in Nepal
Source: PLOS Glob Public Health. 2024 Jul 12;4(7):e0003469. doi: 10.1371/journal.pgph.0003469 (PMC11244797; doi:10.1371/journal.pgph.0003469)
Supplement: S1 Data — (XLSX) [file pgph.0003469.s001.xlsx]

## Sheet: Sheet1
participantid	Edinburgh Post-Partum Depression Scale	Karitane Parenting Confidence Scale	Anxiety Subscale (total)	Affection Subscale (total)	Regret Subscale (total)	Confidence Subscale (total)	Nepal PBQ Total Score (18 items)	Nepal PBQ Total Score (16 items)
1	13	2.15385	9	0	4	1	14	13
2	5	2.23077	8	2	0	1	11	10
3	9	2.46154	2	0	2	0	4	4
4	9	2.30769	13	0	0	0	13	13
5	10	1.53846	8	3	2	1	14	13
6	9	2.07692	9	1	3	0	13	13
7	3	2.38462	2	2	0	0	4	4
8	7	2.46154	8	2	3	3	16	13
9	7	2.53846	4	0	2	0	6	6
10	15	2.30769	8	1	4	0	13	13
11	14	2.15385	8	0	0	0	8	8
12	9	2.07692	4	8	0	2	14	12
13	9	2	9	7	3	1	20	19
14	6	2.38462	4	1	0	0	5	5
15	3	2.30769	4	0	0	0	4	4
16	4	2.61538	0	1	0	0	1	1
17	8	2.69231	1	2	0	0	3	3
18	6	2.38462	4	0	0	0	4	4
19	14	1.61538	16	5	6	0	27	27
20	8	2.15385	8	0	1	1	10	9
21	6	2	4	5	2	1	12	11
22	12	1.84615	2	1	0	0	3	3
23	8	2.38462	2	4	0	0	6	6
24	6	2.30769	3	0	0	2	5	3
25	2	2.76923	0	0	1	0	1	1
26	8	2.38462	6	1	0	0	7	7
27	8	2.15385	10	0	6	0	16	16
28	4	2.76923	0	0	0	0	0	0
29	8	2.38462	5	6	0	0	11	11
30	3	2.76923	4	2	0	0	6	6
31	9	2.61538	6	3	0	0	9	9
32	9	2.53846	7	1	3	0	11	11
33	7	2.69231	4	6	2	1	13	12
34	9	1.76923	3	3	0	2	8	6
35	5	2.46154	4	0	0	0	4	4
36	11	2.30769	6	1	0	0	7	7
37	9	2.46154	6	1	2	0	9	9
38	21	2.46154	4	1	11	0	16	16
39	5	2.38462	9	1	1	0	11	11
40	10	2.69231	6	0	3	0	9	9
41	6	1.92308	7	6	0	1	14	13
42	3	2.38462	6	2	0	0	8	8
43	7	2.69231	8	0	0	0	8	8
44	9	1.92308	5	1	2	2	10	8
45	9	2.53846	4	0	0	0	4	4
46	4	2.38462	10	0	4	0	14	14
47	3	2.53846	4	1	0	0	5	5
48	1	2.53846	2	0	0	0	2	2
49	6	2.53846	10	0	2	0	12	12
50	3	2.61538	5	2	0	0	7	7
51	10	2.07692	9	1	4	2	16	14
52	14	2.15385	7	0	2	4	13	9
53	9	2.07692	10	0	0	0	10	10
54	3	2.38462	3	0	0	0	3	3
55	7	2.38462	4	4	2	0	10	10
56	4	2.61538	6	0	6	0	12	12
57	9	2.07692	5	2	0	0	7	7
58	5	2.23077	6	5	4	3	18	15
59	9	2.15385	4	0	1	0	5	5
60	3	2.15385	8	0	2	0	10	10
61	11	2.15385	6	1	2	0	9	9
62	5	2.61538	1	1	2	0	4	4
63	7	2.53846	4	0	0	0	4	4
64	6	2.53846	5	1	2	0	8	8
65	4	2.61538	2	1	0	0	3	3
66	2	2.38462	0	0	0	0	0	0
67	4	2	3	0	0	0	3	3
68	5	2	1	0	4	1	6	5
69	9	2.30769	10	0	4	0	14	14
70	6	2.53846	1	0	2	0	3	3
71	8	2.07692	7	1	1	0	9	9
72	4	2.15385	2	0	0	0	2	2
73	8	2.53846	4	1	0	0	5	5
74	0	2.61538	5	2	0	0	7	7
75	2	2	8	1	1	5	15	10
76	6	2.46154	4	0	0	5	9	4
77	1	2.23077	3	0	0	2	5	3
78	0	2.23077	3	1	0	0	4	4
79	2	2.69231	2	0	0	0	2	2
80	5	2.61538	4	0	0	5	9	4
81	0	2.46154	0	0	0	0	0	0
82	0	2.69231	1	0	0	0	1	1
83	2	2.46154	0	0	0	0	0	0
84	0	2.30769	1	0	2	0	3	3
85	8	2.53846	6	1	0	10	17	7
86	2	2.61538	2	0	0	10	12	2
87	1	2.76923	3	0	0	10	13	3
88	0	2.53846	5	0	0	10	15	5
89	4	2.76923	1	0	0	10	11	1
90	2	2.53846	0	0	0	0	0	0
91	5	2.76923	1	0	0	0	1	1
92	2	2.61538	0	0	0	0	0	0
93	2	2.38462	1	0	0	10	11	1
94	2	2.38462	7	0	2	5	14	9
95	5	2.76923	6	0	2	5	13	8
96	4	2.30769	0	0	1	0	1	1
97	0	2.38462	0	0	0	0	0	0
98	0	2.53846	2	1	4	0	7	7
99	0	2.53846	0	0	0	0	0	0
100	5	2	8	0	4	0	12	12
101	0	2.38462	5	0	0	3	8	5
102	2	2.69231	0	0	0	0	0	0
103	1	2.46154	2	0	0	2	4	2
104	0	2.76923	2	0	2	0	4	4
105	1	2.76923	0	0	2	0	2	2
106	4	2.46154	1	0	0	0	1	1
107	0	2.69231	1	0	0	1	2	1
108	0	2.53846	2	0	0	0	2	2
109	2	2.38462	4	0	0	0	4	4
110	2	2.61538	1	1	0	0	2	2
111	7	2.46154	4	0	0	0	4	4
112	5	2.69231	6	1	0	2	9	7
113	0	2.53846	1	1	0	2	4	2
114	4	2.69231	5	0	1	0	6	6
115	5	2.23077	2	0	2	5	9	4
116	5	2.76923	2	0	0	0	2	2
117	6	2.30769	5	0	2	0	7	7
118	2	2.69231	1	0	0	0	1	1
119	0	2.76923	0	1	0	1	2	1
120	2	2.61538	2	0	0	2	4	2
121	0	2.61538	2	0	2	0	4	4
122	0	1.76923	5	0	4	2	11	9
123	4	2.23077	5	4	0	0	9	9
124	0	2.69231	0	0	0	0	0	0
125	1	2.53846	2	0	0	1	3	2
126	0	2.69231	0	0	0	0	0	0
127	4	2.46154	0	0	0	0	0	0
128	0	2.23077	4	0	0	3	7	4
