# Supplementary material for: Translation, validation, and factor structure of the Nepali version of postpartum bonding questionnaires (PBQ-N) among postpartum women in Nepal
Source: PLOS Glob Public Health. 2024 Jul 12;4(7):e0003469. doi: 10.1371/journal.pgph.0003469 (PMC11244797; doi:10.1371/journal.pgph.0003469)
Supplement: S2 Data — (LOG) [file pgph.0003469.s002.log]

------------------------------------------------------------------------------------------------------------------------------------------------------------------
      name:  <unnamed>
       log:  C:\Users\td251\
. 
. // do file v1.b - contains revisions consistent with the article:
. /*
>         
>         Summary of changes from v1.a:
>         Moved correlations table before summary statistics for scales
>         Use Spearman's rank correlation coefficient instead of Pearson's 
>                 Product Moment
>         Include 16-item version that excludes confidence items
>         Add skewness and kurtosis statistics to summary statistics
>         Conduct CFA comparing Brockington et al and Ohasi et al versions of 
>                 PBQ for response to reviewer 2.
>         


. 
. dtable, continuous(infantageinmonths) factor(infantsex participantsethnicity placeofinfantsbirth typeofdelivery motherseducationalstatus fatherseducationalstatu
> s income)

---------------------------------------------------------
                                               Summary   
---------------------------------------------------------
N                                                     128
Infant age in months                        2.750 (1.286)
Infant sex                                               
  Female                                       67 (52.3%)
  Male                                         61 (47.7%)
Participant's ethnicity                                  
  Dalit                                          9 (7.0%)
  Janajati                                     44 (34.4%)
  Madhesi                                       10 (7.8%)
  Muslim                                         1 (0.8%)
  Bramhan Chhetri                              64 (50.0%)
Place of infant's birth                                  
  Home                                           2 (1.6%)
  Govt. Hospital                              112 (87.5%)
  Private Hospital                             14 (10.9%)
Type of delivery                                         
  Vaginal                                      51 (39.8%)
  Vaginal with Instrument                        2 (1.6%)
  Operative Birth                              75 (58.6%)
Mother's educational status                              
  Primary education                              3 (2.4%)
  Secondary education                          30 (24.0%)
  Higher secondary                             42 (33.6%)
  Bachelor level                               25 (20.0%)
  Master level                                 25 (20.0%)
Father's educational status                              
  Primary education                              4 (3.2%)
  Secondary education                          35 (27.8%)
  Higher secondary                             36 (28.6%)
  Bachelor level                               24 (19.0%)
  Master level                                 27 (21.4%)
Income sufficient for household expenditure              
  Sufficient <6 months                           7 (5.5%)
  Sufficient <1 year                           15 (11.7%)
  Sufficient just 1 year                       66 (51.6%)
  Sufficient 1 year with surplus               40 (31.2%)
---------------------------------------------------------


. alpha epd_*, item  // SUM TOTAL SCORE!!!

Test scale = mean(unstandardized items)

                                                            Average
                             Item-test     Item-rest       interitem
Item         |  Obs  Sign   correlation   correlation     covariance      alpha
-------------+-----------------------------------------------------------------
epd_laugh    |  128    +       0.4605        0.3288        .1265345      0.7391
epd_enjoy    |  128    +       0.4937        0.3891        .1266985      0.7337
epd_blame    |  128    +       0.4804        0.2629        .1217909      0.7606
epd_anxious  |  128    +       0.6259        0.4503        .1070562      0.7241
epd_panicky  |  128    +       0.6132        0.4745        .1121535      0.7187
epd_ontopo~u |  128    +       0.6071        0.4647        .1123876      0.7201
epd_sleep    |  128    +       0.5572        0.4244        .1184281      0.7267
epd_misera~e |  128    +       0.7171        0.5697        .0976443      0.7007
epd_crying   |  128    +       0.7125        0.6338        .1124627      0.7052
epd_selfharm |  128    +       0.4294        0.3973        .1404097      0.7481
-------------+-----------------------------------------------------------------
Test scale   |                                             .1175566      0.7489
-------------------------------------------------------------------------------

. 
. // reliability of kps/mss
. alpha `kpcscale', item gen(kpcscale)

Test scale = mean(unstandardized items)

                                                            Average
                             Item-test     Item-rest       interitem
Item         |  Obs  Sign   correlation   correlation     covariance      alpha
-------------+-----------------------------------------------------------------
kpc_feed     |  128    +       0.3727        0.2071        .0535057      0.7208
kpc_settle   |  128    +       0.3639        0.2321        .0540686      0.7147
kpc_sleepr~t |  128    +       0.3735        0.1858        .0534824      0.7273
kpc_cries    |  128    +       0.5570        0.4429        .0489041      0.6907
kpc_trytell  |  128    +       0.6728        0.5675        .0447928      0.6723
kpc_soothe   |  128    +       0.5933        0.4592        .0464668      0.6858
kpc_playing  |  128    +       0.4008        0.3153        .0544591      0.7081
kpc_handle~s |  128    +       0.5585        0.4088        .0472385      0.6929
kpc_well     |  128    +       0.4099        0.2960        .0532633      0.7079
kpc_care     |  128    +       0.6135        0.5254        .0486953      0.6850
kpc_stress   |  128    -       0.3682        0.2020        .0536464      0.7215
kpc_selfgo~b |  128    +       0.6149        0.5154         .047726      0.6831
kpc_otherg~b |  128    +       0.4466        0.2672        .0508726      0.7152
-------------+-----------------------------------------------------------------
Test scale   |                                             .0505478      0.7190
-------------------------------------------------------------------------------

. label variable kpcscale "Karitane Parenting Confidence Scale"

. 
. 

. 
. // look at the PBQ data
. local list pbq_anxious pbq_cries pbq_annoys pbq_irritates pbq_afraid pbq_angry ///
>                 pbq_happy pbq_beautiful pbq_playing  pbq_tobits  pbq_cuddle pbq_close ///
>                 pbq_trapped pbq_regret pbq_windsup pbq_olddays ///
>                 pbq_confident pbq_someoneelse

. 
. sum `list'              

    Variable |        Obs        Mean    Std. dev.       Min        Max
-------------+---------------------------------------------------------
 pbq_anxious |        128    .8203125    .9674513          0          4
   pbq_cries |        128    1.273438    .9778237          0          4
  pbq_annoys |        128     .640625    .8393321          0          3
pbq_irrita~s |        128    .9453125    .9745469          0          4
  pbq_afraid |        128     .109375     .473459          0          4
-------------+---------------------------------------------------------
   pbq_angry |        128    .3203125    .6512688          0          2
   pbq_happy |        128    .0859375     .281373          0          1
pbq_beauti~l |        128     .140625    .4298759          0          2
 pbq_playing |        128    .2109375    .5120953          0          3
  pbq_tobits |        128    .0546875    .2282627          0          1
-------------+---------------------------------------------------------
  pbq_cuddle |        128         .25    .5750727          0          4
   pbq_close |        128      .15625    .3855153          0          2
 pbq_trapped |        128       .3125     .718156          0          4
  pbq_regret |        128     .015625    .1245069          0          1
 pbq_windsup |        128    .5234375    .9471453          0          4
-------------+---------------------------------------------------------
 pbq_olddays |        128    .2265625    .5780069          0          2
pbq_confid~t |        128     .578125    1.372448          0          5
pbq_someon~e |        128     .515625    1.223036          0          5

. 
. /*
> foreach var in `list'{
>         local title: variable label `var'
>         graph bar, over(`var') title("`title'") name(`var', replace)  
> }
> 
> */
. 
. 
. // Nepal scales 
. // exploratory factor analysis
. factortest `list' // KMO > .65 and Bartlett's rejects
    
Determinant of the correlation matrix
Det                =     0.008
 
 
Bartlett test of sphericity
    
Chi-square         =           583.998
Degrees of freedom =               153
p-value            =             0.000
H0: variables are not intercorrelated
 
 
Kaiser-Meyer-Olkin Measure of Sampling Adequacy
KMO               =     0.673
 

. 
. paran `list', graph // parallel analysis to determine # of factors = 4
(obs=128)
(principal components; 18 components retained)

Component    Eigenvalue     Difference    Proportion    Cumulative
------------------------------------------------------------------
     1        3.55703         1.24271      0.1976         0.1976
     2        2.31432         0.47552      0.1286         0.3262
     3        1.83879         0.27754      0.1022         0.4283
     4        1.56125         0.40861      0.0867         0.5151
     5        1.15264         0.05353      0.0640         0.5791
     6        1.09911         0.23930      0.0611         0.6402
     7        0.85981         0.05987      0.0478         0.6879
     8        0.79994         0.02915      0.0444         0.7324
     9        0.77079         0.10952      0.0428         0.7752
    10        0.66127         0.02725      0.0367         0.8119
    11        0.63402         0.10039      0.0352         0.8472
    12        0.53363         0.02069      0.0296         0.8768
    13        0.51294         0.09173      0.0285         0.9053
    14        0.42121         0.02633      0.0234         0.9287
    15        0.39488         0.06902      0.0219         0.9506
    16        0.32585         0.02024      0.0181         0.9687
    17        0.30562         0.04871      0.0170         0.9857
    18        0.25691               .      0.0143         1.0000

               Eigenvectors
    Variable |      1          2          3          4          5          6
-------------+-----------------------------------------------------------------
 pbq_anxious |   0.31589   -0.10409    0.11228   -0.31345    0.05308   -0.01402
   pbq_cries |   0.29158   -0.16356    0.11779   -0.32672    0.07693   -0.26045
  pbq_annoys |   0.34653   -0.24000   -0.03475   -0.12197   -0.07682    0.20834
pbq_irrita~s |   0.26955   -0.09045    0.27432    0.01971   -0.42499    0.10887
  pbq_afraid |   0.20145   -0.09464    0.04263   -0.19317    0.08349   -0.51535
   pbq_angry |   0.18992   -0.01476    0.34789   -0.08294   -0.07566    0.46021
   pbq_happy |   0.26928    0.28212   -0.07808    0.34649   -0.05936   -0.18567
pbq_beauti~l |   0.33418    0.28465    0.00554    0.08540   -0.08616   -0.20401
 pbq_playing |   0.28554    0.32845   -0.08364    0.00908    0.27453   -0.04364
  pbq_tobits |   0.16599    0.41109   -0.03550    0.12849   -0.31450   -0.15948
  pbq_cuddle |   0.19134    0.27528   -0.02773   -0.08972    0.45269    0.25787
   pbq_close |   0.14357    0.30081   -0.05024   -0.01947    0.04655    0.45203
 pbq_trapped |   0.25494   -0.33359   -0.08572    0.27574    0.18492    0.01584
  pbq_regret |   0.06370   -0.20215   -0.19702    0.55491    0.16350    0.04195
 pbq_windsup |   0.27868   -0.30080   -0.12904    0.12586    0.27933    0.03069
 pbq_olddays |   0.19420   -0.19274   -0.02477    0.25579   -0.43167    0.07165
pbq_confid~t |  -0.01936    0.06121    0.61141    0.23390    0.13882   -0.11237
pbq_someon~e |  -0.10247   -0.01342    0.56505    0.25147    0.23490   -0.06594

               Eigenvectors
    Variable |      7          8          9         10         11         12
-------------+-----------------------------------------------------------------
 pbq_anxious |   0.38506   -0.21414   -0.01644    0.20401    0.42999   -0.10713
   pbq_cries |  -0.32020   -0.14435    0.04205    0.03475   -0.20114    0.46451
  pbq_annoys |  -0.11806   -0.32651    0.02380   -0.29171    0.06913    0.15912
pbq_irrita~s |   0.11820    0.03193   -0.04067    0.23592   -0.62549   -0.05842
  pbq_afraid |   0.25021    0.63970    0.24266   -0.12365    0.00500    0.04363
   pbq_angry |   0.06551    0.39897   -0.45113   -0.03704    0.23840    0.19053
   pbq_happy |  -0.05793    0.07449   -0.28083   -0.30805    0.20023    0.09957
pbq_beauti~l |  -0.08761   -0.14442   -0.09403   -0.35785   -0.22206   -0.26228
 pbq_playing |  -0.22712   -0.08546   -0.02333    0.20162    0.12446    0.18472
  pbq_tobits |   0.31297   -0.17141    0.03214    0.41922    0.10889    0.04010
  pbq_cuddle |  -0.29177    0.26308    0.00421    0.31320   -0.20449   -0.24748
   pbq_close |   0.29327    0.04205    0.62067   -0.32545   -0.08157    0.15518
 pbq_trapped |  -0.00906   -0.10400    0.27308    0.28528    0.10430   -0.07463
  pbq_regret |   0.21674    0.11272   -0.10126    0.12188   -0.16484    0.47838
 pbq_windsup |   0.24230   -0.05122   -0.20574   -0.17396   -0.12153   -0.46107
 pbq_olddays |  -0.46475    0.25058    0.31496    0.05225    0.31445   -0.19417
pbq_confid~t |  -0.03058   -0.04597    0.11990    0.05477    0.06121   -0.12815
pbq_someon~e |  -0.00072   -0.17934    0.13443   -0.15549    0.03321    0.07020

               Eigenvectors
    Variable |     13         14         15         16         17         18
-------------+-----------------------------------------------------------------
 pbq_anxious |   0.35544   -0.00776   -0.14077   -0.09059   -0.13486   -0.41293
   pbq_cries |   0.20954    0.27840   -0.15366   -0.08218    0.37038    0.14945
  pbq_annoys |  -0.01925   -0.29517    0.50709    0.03122   -0.33211    0.25438
pbq_irrita~s |  -0.17562   -0.14819    0.03074   -0.19706   -0.02507   -0.30147
  pbq_afraid |  -0.11844   -0.13117    0.18112    0.09804   -0.12266    0.04647
   pbq_angry |  -0.13609    0.05765   -0.18467    0.23155    0.08449    0.20022
   pbq_happy |   0.07438   -0.32522   -0.01058   -0.49921    0.27997   -0.10987
pbq_beauti~l |   0.16395    0.03594   -0.39538    0.46043   -0.26411    0.03388
 pbq_playing |  -0.59528    0.25242    0.07580    0.01324   -0.23580   -0.31135
  pbq_tobits |   0.04470    0.07812    0.29431    0.22070    0.23053    0.38366
  pbq_cuddle |   0.38989   -0.23218    0.20739    0.01288    0.03459    0.03945
   pbq_close |   0.00403    0.14711   -0.12286   -0.13077    0.12637   -0.00327
 pbq_trapped |  -0.26918   -0.41478   -0.44293    0.07421    0.13988    0.23840
  pbq_regret |   0.32962    0.16448    0.02696    0.10946   -0.28264   -0.10363
 pbq_windsup |  -0.13627    0.43858    0.22138   -0.07221    0.29615    0.07918
 pbq_olddays |   0.15040    0.27758    0.10824    0.07437    0.04430   -0.17735
pbq_confid~t |   0.05377    0.21693   -0.04585   -0.41187   -0.37403    0.36506
pbq_someon~e |  -0.00326   -0.15761    0.25480    0.39595    0.32933   -0.33441

Computing: 10% 20% 30% 40% 50% 60% 70% 80% 90% 100%


Results of Horn's Parallel Analysis for principal components
540 iterations, using the mean estimate

--------------------------------------------------
Component   Adjusted    Unadjusted    Estimated
or Factor   Eigenvalue  Eigenvalue    Bias
--------------------------------------------------
 1          2.9584951   3.5570287     .59853363
 2          1.8110217   2.314316      .50329423
 3          1.3944925   1.8387943     .44430184
 4          1.198536    1.5612502     .36271417
 5          .84289476   1.1526416     .30974686
 6          .84423807   1.099111      .25487292
--------------------------------------------------
Criterion: retain adjusted components > 1

. 
. factor `list', pcf factors(4) // four factor results
(obs=128)

Factor analysis/correlation                      Number of obs    =        128
    Method: principal-component factors          Retained factors =          4
    Rotation: (unrotated)                        Number of params =         66

    --------------------------------------------------------------------------
         Factor  |   Eigenvalue   Difference        Proportion   Cumulative
    -------------+------------------------------------------------------------
        Factor1  |      3.55703      1.24271            0.1976       0.1976
        Factor2  |      2.31432      0.47552            0.1286       0.3262
        Factor3  |      1.83879      0.27754            0.1022       0.4283
        Factor4  |      1.56125      0.40861            0.0867       0.5151
        Factor5  |      1.15264      0.05353            0.0640       0.5791
        Factor6  |      1.09911      0.23930            0.0611       0.6402
        Factor7  |      0.85981      0.05987            0.0478       0.6879
        Factor8  |      0.79994      0.02915            0.0444       0.7324
        Factor9  |      0.77079      0.10952            0.0428       0.7752
       Factor10  |      0.66127      0.02725            0.0367       0.8119
       Factor11  |      0.63402      0.10039            0.0352       0.8472
       Factor12  |      0.53363      0.02069            0.0296       0.8768
       Factor13  |      0.51294      0.09173            0.0285       0.9053
       Factor14  |      0.42121      0.02633            0.0234       0.9287
       Factor15  |      0.39488      0.06902            0.0219       0.9506
       Factor16  |      0.32585      0.02024            0.0181       0.9687
       Factor17  |      0.30562      0.04871            0.0170       0.9857
       Factor18  |      0.25691            .            0.0143       1.0000
    --------------------------------------------------------------------------
    LR test: independent vs. saturated: chi2(153) =  588.86 Prob>chi2 = 0.0000

Factor loadings (pattern matrix) and unique variances

    ---------------------------------------------------------------------
        Variable |  Factor1   Factor2   Factor3   Factor4 |   Uniqueness 
    -------------+----------------------------------------+--------------
     pbq_anxious |   0.5958   -0.1584    0.1523   -0.3917 |      0.4434  
       pbq_cries |   0.5499   -0.2488    0.1597   -0.4082 |      0.4435  
      pbq_annoys |   0.6536   -0.3651   -0.0471   -0.1524 |      0.4141  
    pbq_irrita~s |   0.5084   -0.1376    0.3720    0.0246 |      0.5836  
      pbq_afraid |   0.3799   -0.1440    0.0578   -0.2414 |      0.7733  
       pbq_angry |   0.3582   -0.0224    0.4717   -0.1036 |      0.6379  
       pbq_happy |   0.5079    0.4292   -0.1059    0.4329 |      0.3592  
    pbq_beauti~l |   0.6303    0.4330    0.0075    0.1067 |      0.4038  
     pbq_playing |   0.5385    0.4997   -0.1134    0.0113 |      0.4473  
      pbq_tobits |   0.3131    0.6254   -0.0481    0.1606 |      0.4828  
      pbq_cuddle |   0.3609    0.4188   -0.0376   -0.1121 |      0.6804  
       pbq_close |   0.2708    0.4576   -0.0681   -0.0243 |      0.7120  
     pbq_trapped |   0.4808   -0.5075   -0.1162    0.3445 |      0.3791  
      pbq_regret |   0.1201   -0.3075   -0.2672    0.6934 |      0.3389  
     pbq_windsup |   0.5256   -0.4576   -0.1750    0.1573 |      0.4590  
     pbq_olddays |   0.3663   -0.2932   -0.0336    0.3196 |      0.6766  
    pbq_confid~t |  -0.0365    0.0931    0.8291    0.2923 |      0.2172  
    pbq_someon~e |  -0.1933   -0.0204    0.7662    0.3142 |      0.2764  
    ---------------------------------------------------------------------

. rotate, blanks(.44) // rotated

Factor analysis/correlation                      Number of obs    =        128
    Method: principal-component factors          Retained factors =          4
    Rotation: orthogonal varimax (Kaiser off)    Number of params =         66

    --------------------------------------------------------------------------
         Factor  |     Variance   Difference        Proportion   Cumulative
    -------------+------------------------------------------------------------
        Factor1  |      2.71179      0.01045            0.1507       0.1507
        Factor2  |      2.70134      0.65192            0.1501       0.3007
        Factor3  |      2.04942      0.24058            0.1139       0.4146
        Factor4  |      1.80884            .            0.1005       0.5151
    --------------------------------------------------------------------------
    LR test: independent vs. saturated: chi2(153) =  588.86 Prob>chi2 = 0.0000

Rotated factor loadings (pattern matrix) and unique variances

    ---------------------------------------------------------------------
        Variable |  Factor1   Factor2   Factor3   Factor4 |   Uniqueness 
    -------------+----------------------------------------+--------------
     pbq_anxious |   0.7347                               |      0.4434  
       pbq_cries |   0.7447                               |      0.4435  
      pbq_annoys |   0.6699                               |      0.4141  
    pbq_irrita~s |   0.4999                               |      0.5836  
      pbq_afraid |   0.4690                               |      0.7733  
       pbq_angry |   0.4454                               |      0.6379  
       pbq_happy |             0.7451                     |      0.3592  
    pbq_beauti~l |             0.7292                     |      0.4038  
     pbq_playing |             0.7121                     |      0.4473  
      pbq_tobits |             0.7054                     |      0.4828  
      pbq_cuddle |             0.5077                     |      0.6804  
       pbq_close |             0.5084                     |      0.7120  
     pbq_trapped |                       0.7226           |      0.3791  
      pbq_regret |                       0.7747           |      0.3389  
     pbq_windsup |                       0.5900           |      0.4590  
     pbq_olddays |                       0.5280           |      0.6766  
    pbq_confid~t |                                 0.8820 |      0.2172  
    pbq_someon~e |                                 0.8364 |      0.2764  
    ---------------------------------------------------------------------
    (blanks represent abs(loading)<.44)

Factor rotation matrix

    --------------------------------------------------
                 | Factor1  Factor2  Factor3  Factor4 
    -------------+------------------------------------
         Factor1 |  0.7203   0.5935   0.3545  -0.0566 
         Factor2 | -0.3567   0.7600  -0.5424   0.0331 
         Factor3 |  0.2629  -0.0877  -0.2389   0.9306 
         Factor4 | -0.5337   0.2500   0.7232   0.3600 
    --------------------------------------------------

. 
. 
. 
. // reliability measures
. local anxiety pbq_anxious pbq_cries pbq_annoys pbq_irritates    pbq_afraid pbq_angry

. alpha `anxiety', item  asis

Test scale = mean(unstandardized items)

                                                            Average
                             Item-test     Item-rest       interitem
Item         |  Obs  Sign   correlation   correlation     covariance      alpha
-------------+-----------------------------------------------------------------
pbq_anxious  |  128    +       0.7270        0.5228        .1615957      0.6224
pbq_cries    |  128    +       0.7159        0.5033        .1646715      0.6303
pbq_annoys   |  128    +       0.7001        0.5200        .1750492      0.6260
pbq_irrita~s |  128    +       0.6534        0.4149        .1840367      0.6643
pbq_afraid   |  128    +       0.4284        0.2947        .2487205      0.6951
pbq_angry    |  128    +       0.5104        0.3337        .2277375      0.6839
-------------+-----------------------------------------------------------------
Test scale   |                                             .1936352      0.6968
-------------------------------------------------------------------------------

. egen anxiety = rowtotal(`anxiety')

. label variable anxiety "Anxiety Subscale (total)"

. 
. local affection pbq_happy pbq_beautiful pbq_playing  pbq_tobits  pbq_cuddle pbq_close

. alpha `affection', item  asis

Test scale = mean(unstandardized items)

                                                            Average
                             Item-test     Item-rest       interitem
Item         |  Obs  Sign   correlation   correlation     covariance      alpha
-------------+-----------------------------------------------------------------
pbq_happy    |  128    +       0.6254        0.5007        .0571789      0.6736
pbq_beauti~l |  128    +       0.7121        0.5363        .0467089      0.6462
pbq_playing  |  128    +       0.7777        0.5913        .0395608      0.6234
pbq_tobits   |  128    +       0.5488        0.4382        .0626661      0.6936
pbq_cuddle   |  128    +       0.6884        0.4168         .046795      0.7035
pbq_close    |  128    +       0.5565        0.3574        .0578925      0.7002
-------------+-----------------------------------------------------------------
Test scale   |                                             .0518004      0.7140
-------------------------------------------------------------------------------

. egen affection = rowtotal(`affection')

. label variable affection "Affection Subscale (total)"

. 
. local regret pbq_trapped pbq_regret pbq_windsup pbq_olddays

. alpha `regret' , item  asis // not reliable

Test scale = mean(unstandardized items)

                                                            Average
                             Item-test     Item-rest       interitem
Item         |  Obs  Sign   correlation   correlation     covariance      alpha
-------------+-----------------------------------------------------------------
pbq_trapped  |  128    +       0.8113        0.5637        .0454601      0.2693
pbq_regret   |  128    +       0.4664        0.4076        .1832554      0.5794
pbq_windsup  |  128    +       0.8151        0.4241         .062623      0.4541
pbq_olddays  |  128    +       0.5689        0.2770        .1322589      0.5357
-------------+-----------------------------------------------------------------
Test scale   |                                             .1058994      0.5586
-------------------------------------------------------------------------------

. egen regret = rowtotal(`regret')

. label variable regret "Regret Subscale (total)"

. 
. local confidence pbq_confident pbq_someoneelse

. alpha `confidence' ,  asis

Test scale = mean(unstandardized items)

Average interitem covariance:     1.085384
Number of items in the scale:            2
Scale reliability coefficient:      0.7822

. egen confidence = rowtotal(`confidence')

. label variable confidence "Confidence Subscale (total)"

. 
. //testing different scales
. alpha `anxiety' `affection' `regret' , item  // note: marginal alpha == .6936 but dropping pbq_confidentR does result in a .7184

Test scale = mean(unstandardized items)

                                                            Average
                             Item-test     Item-rest       interitem
Item         |  Obs  Sign   correlation   correlation     covariance      alpha
-------------+-----------------------------------------------------------------
pbq_anxious  |  128    +       0.6460        0.5045        .0581541      0.7154
pbq_cries    |  128    +       0.6092        0.4567        .0596949      0.7223
pbq_annoys   |  128    +       0.6903        0.5812        .0580509      0.7060
pbq_irrita~s |  128    +       0.5739        0.4140         .061313      0.7283
pbq_afraid   |  128    +       0.3878        0.3000         .071711      0.7384
pbq_angry    |  128    +       0.4236        0.3039        .0693652      0.7377
pbq_happy    |  128    +       0.3590        0.3068        .0741353      0.7412
pbq_beauti~l |  128    +       0.5053        0.4346         .069787      0.7308
pbq_playing  |  128    +       0.4313        0.3393        .0703576      0.7354
pbq_tobits   |  128    +       0.1882        0.1422        .0765514      0.7476
pbq_cuddle   |  128    +       0.3262        0.2142        .0725417      0.7447
pbq_close    |  128    +       0.2207        0.1431        .0755296      0.7477
pbq_trapped  |  128    +       0.5294        0.4096        .0654317      0.7274
pbq_regret   |  128    +       0.1154        0.0899        .0775204      0.7493
pbq_windsup  |  128    +       0.5778        0.4240        .0613634      0.7265
pbq_olddays  |  128    +       0.3844        0.2758        .0709798      0.7398
-------------+-----------------------------------------------------------------
Test scale   |                                             .0682804      0.7469
-------------------------------------------------------------------------------

. egen nepalpbq_final = rowtotal(`anxiety' `affection' `regret' )

. label var nepalpbq_final "Nepal PBQ Total Score (16 items)"

. 
. // 18 item version underperforms in reliability test
. alpha `anxiety' `affection' `regret' `confidence', item  

Test scale = mean(unstandardized items)

                                                            Average
                             Item-test     Item-rest       interitem
Item         |  Obs  Sign   correlation   correlation     covariance      alpha
-------------+-----------------------------------------------------------------
pbq_anxious  |  128    +       0.5869        0.4523        .0565375      0.6579
pbq_cries    |  128    +       0.5461        0.4022        .0580492      0.6650
pbq_annoys   |  128    +       0.6778        0.5811        .0547879      0.6439
pbq_irrita~s |  128    +       0.4562        0.2988        .0616107      0.6795
pbq_afraid   |  128    +       0.3578        0.2793        .0673824      0.6833
pbq_angry    |  128    +       0.2980        0.1847        .0678564      0.6899
pbq_happy    |  128    +       0.3216        0.2745        .0695019      0.6874
pbq_beauti~l |  128    +       0.4509        0.3853        .0661068      0.6777
pbq_playing  |  128    +       0.4095        0.3275        .0660353      0.6793
pbq_tobits   |  128    +       0.1826        0.1420        .0712732      0.6929
pbq_cuddle   |  128    +       0.3049        0.2057        .0679261      0.6878
pbq_close    |  128    +       0.2201        0.1519        .0702401      0.6916
pbq_trapped  |  128    +       0.4760        0.3653        .0625669      0.6723
pbq_regret   |  128    +       0.1154        0.0929        .0721064      0.6948
pbq_windsup  |  128    +       0.5611        0.4250        .0577162      0.6620
pbq_olddays  |  128    +       0.3604        0.2638        .0666207      0.6832
pbq_confid~t |  128    -       0.3809        0.1401        .0653234      0.7184
pbq_someon~e |  128    -       0.4873        0.2899        .0595156      0.6856
-------------+-----------------------------------------------------------------
Test scale   |                                             .0645087      0.6936
-------------------------------------------------------------------------------

. egen nepalpbq_18 = rowtotal(`anxiety' `affection' `regret' `confidence')

. label var nepalpbq_18 "Nepal PBQ Total Score (18 items)"

. 
. spearman  nepalpbq_final affection anxiety regret ///
>                  confidence nepalpbq_18 ///
>                   kpcscale epdscale, stats(rho p) 

Number of observations = 128

+-----------------+
|  Key            |
|-----------------|
|   rho           |
|   p-value       |
+-----------------+

             | nepalp~l affect~n  anxiety   regret confid~e nepal~18 kpcscale epdscale
-------------+------------------------------------------------------------------------
nepalpbq_f~l |   1.0000 
             |        . 
             |
   affection |   0.4871   1.0000 
             |   0.0000        . 
             |
     anxiety |   0.9155   0.2967   1.0000 
             |   0.0000   0.0007        . 
             |
      regret |   0.6155   0.0729   0.4335   1.0000 
             |   0.0000   0.4116   0.0000        . 
             |
  confidence |   0.1161   0.0304   0.1315   0.0245   1.0000 
             |   0.1916   0.7269   0.1388   0.7767        . 
             |
 nepalpbq_18 |   0.8879   0.3834   0.8389   0.5320   0.4710   1.0000 
             |   0.0000   0.0000   0.0000   0.0000   0.0000        . 
             |
    kpcscale |  -0.4958  -0.2294  -0.4701  -0.2742  -0.1378  -0.4245   1.0000 
             |   0.0000   0.0093   0.0000   0.0018   0.1209   0.0000        . 
             |
    epdscale |   0.6267   0.3568   0.5827   0.3405  -0.0680   0.5121  -0.4082   1.0000 
             |   0.0000   0.0000   0.0000   0.0001   0.4451   0.0000   0.0000        . 
             |

.                 
. /*
> Serious concerns regarding the lack of confidence scale.
> 
> While items load very strongly together in the rotated matrix, and the Cronbach's
> alpha is sufficiently strong, these items do not correlate well with the 18 item 
> version, do not correlate with the KPC or EPD. 
> */              
. 
. 
. collect get: factor `list', factor(4)
(obs=128)

Factor analysis/correlation                      Number of obs    =        128
    Method: principal factors                    Retained factors =          4
    Rotation: (unrotated)                        Number of params =         66

    --------------------------------------------------------------------------
         Factor  |   Eigenvalue   Difference        Proportion   Cumulative
    -------------+------------------------------------------------------------
        Factor1  |      2.95979      1.24993            0.4397       0.4397
        Factor2  |      1.70986      0.43133            0.2540       0.6937
        Factor3  |      1.27853      0.33892            0.1899       0.8836
        Factor4  |      0.93961      0.43815            0.1396       1.0231
        Factor5  |      0.50147      0.12143            0.0745       1.0976
        Factor6  |      0.38004      0.16018            0.0565       1.1541
        Factor7  |      0.21986      0.09972            0.0327       1.1867
        Factor8  |      0.12014      0.02260            0.0178       1.2046
        Factor9  |      0.09754      0.09172            0.0145       1.2191
       Factor10  |      0.00582      0.02138            0.0009       1.2199
       Factor11  |     -0.01556      0.07978           -0.0023       1.2176
       Factor12  |     -0.09534      0.02353           -0.0142       1.2035
       Factor13  |     -0.11887      0.06225           -0.0177       1.1858
       Factor14  |     -0.18112      0.03612           -0.0269       1.1589
       Factor15  |     -0.21725      0.01633           -0.0323       1.1266
       Factor16  |     -0.23358      0.05136           -0.0347       1.0919
       Factor17  |     -0.28493      0.04906           -0.0423       1.0496
       Factor18  |     -0.33399            .           -0.0496       1.0000
    --------------------------------------------------------------------------
    LR test: independent vs. saturated: chi2(153) =  588.86 Prob>chi2 = 0.0000

Factor loadings (pattern matrix) and unique variances

    ---------------------------------------------------------------------
        Variable |  Factor1   Factor2   Factor3   Factor4 |   Uniqueness 
    -------------+----------------------------------------+--------------
     pbq_anxious |   0.5476   -0.1496    0.1094   -0.3235 |      0.5612  
       pbq_cries |   0.5014   -0.2200    0.1170   -0.3252 |      0.5807  
      pbq_annoys |   0.6117   -0.3378   -0.0402   -0.1216 |      0.4953  
    pbq_irrita~s |   0.4538   -0.1106    0.2886   -0.0243 |      0.6979  
      pbq_afraid |   0.3198   -0.1080    0.0358   -0.1405 |      0.8650  
       pbq_angry |   0.3092   -0.0229    0.3349   -0.1207 |      0.7771  
       pbq_happy |   0.4737    0.3953   -0.0583    0.3506 |      0.4931  
    pbq_beauti~l |   0.5900    0.3930    0.0181    0.0706 |      0.4921  
     pbq_playing |   0.4985    0.4334   -0.0865    0.0066 |      0.5562  
      pbq_tobits |   0.2909    0.5581   -0.0362    0.0993 |      0.5928  
      pbq_cuddle |   0.3130    0.3208   -0.0306   -0.0842 |      0.7911  
       pbq_close |   0.2304    0.3410   -0.0518   -0.0324 |      0.8269  
     pbq_trapped |   0.4425   -0.4415   -0.0519    0.3104 |      0.5103  
      pbq_regret |   0.1074   -0.2424   -0.1513    0.5426 |      0.6124  
     pbq_windsup |   0.4809   -0.3980   -0.1139    0.1661 |      0.5698  
     pbq_olddays |   0.3166   -0.2229   -0.0050    0.2179 |      0.8026  
    pbq_confid~t |  -0.0386    0.0978    0.7361    0.1690 |      0.4186  
    pbq_someon~e |  -0.1830   -0.0074    0.6767    0.1980 |      0.4693  
    ---------------------------------------------------------------------

.         
. 
. // basic table of factor scores
. table (command) () (), command(factor `list', pcf factors(4))

Your layout specification does not uniquely match any items. One or more of the following dimensions might help uniquely match items: colname, result,
result_type, rowname.

. // rotate the factor analysis
. rotate, blanks(.44)     

Factor analysis/correlation                      Number of obs    =        128
    Method: principal-component factors          Retained factors =          4
    Rotation: orthogonal varimax (Kaiser off)    Number of params =         66

    --------------------------------------------------------------------------
         Factor  |     Variance   Difference        Proportion   Cumulative
    -------------+------------------------------------------------------------
        Factor1  |      2.71179      0.01045            0.1507       0.1507
        Factor2  |      2.70134      0.65192            0.1501       0.3007
        Factor3  |      2.04942      0.24058            0.1139       0.4146
        Factor4  |      1.80884            .            0.1005       0.5151
    --------------------------------------------------------------------------
    LR test: independent vs. saturated: chi2(153) =  588.86 Prob>chi2 = 0.0000

Rotated factor loadings (pattern matrix) and unique variances

    ---------------------------------------------------------------------
        Variable |  Factor1   Factor2   Factor3   Factor4 |   Uniqueness 
    -------------+----------------------------------------+--------------
     pbq_anxious |   0.7347                               |      0.4434  
       pbq_cries |   0.7447                               |      0.4435  
      pbq_annoys |   0.6699                               |      0.4141  
    pbq_irrita~s |   0.4999                               |      0.5836  
      pbq_afraid |   0.4690                               |      0.7733  
       pbq_angry |   0.4454                               |      0.6379  
       pbq_happy |             0.7451                     |      0.3592  
    pbq_beauti~l |             0.7292                     |      0.4038  
     pbq_playing |             0.7121                     |      0.4473  
      pbq_tobits |             0.7054                     |      0.4828  
      pbq_cuddle |             0.5077                     |      0.6804  
       pbq_close |             0.5084                     |      0.7120  
     pbq_trapped |                       0.7226           |      0.3791  
      pbq_regret |                       0.7747           |      0.3389  
     pbq_windsup |                       0.5900           |      0.4590  
     pbq_olddays |                       0.5280           |      0.6766  
    pbq_confid~t |                                 0.8820 |      0.2172  
    pbq_someon~e |                                 0.8364 |      0.2764  
    ---------------------------------------------------------------------
    (blanks represent abs(loading)<.44)

Factor rotation matrix

    --------------------------------------------------
                 | Factor1  Factor2  Factor3  Factor4 
    -------------+------------------------------------
         Factor1 |  0.7203   0.5935   0.3545  -0.0566 
         Factor2 | -0.3567   0.7600  -0.5424   0.0331 
         Factor3 |  0.2629  -0.0877  -0.2389   0.9306 
         Factor4 | -0.5337   0.2500   0.7232   0.3600 
    --------------------------------------------------

. 
. // add the estimated results class to the previous command
. collect get e()

. // set up the what will be in the cells
. collect title "Table X. Factor Analysis"

. collect style cell result[r_L]#colname[ Factor1 Factor2 Factor3 Factor4], nformat(%3.2f)

. collect style cell, name(Table) border( right, pattern(nil) )   

. collect style cell, font("times new roman")

. collect layout (rowname[  ///  
>         `anxiety' `affection' `regret' `confidence' ]) ///
>         (result[r_L]#colname[Factor1 Factor2 Factor3 Factor4]) ()

Collection: Table
      Rows: rowname[ pbq_anxious pbq_cries pbq_annoys pbq_irritates pbq_afraid pbq_angry pbq_happy pbq_beautiful pbq_playing pbq_tobits pbq_cuddle pbq_close
            pbq_trapped pbq_regret pbq_windsup pbq_olddays pbq_confident pbq_someoneelse ]
   Columns: result[r_L]#colname[Factor1 Factor2 Factor3 Factor4]
   Table 1: 18 x 4

Table X. Factor Analysis
----------------------------------------------------------------------------------------------------------------
                                                                           Factor1   Factor2   Factor3   Factor4
----------------------------------------------------------------------------------------------------------------
Does your baby makes you feel anxious                                         0.73      0.12     -0.02     -0.04
Does your baby cries too much                                                 0.74      0.02     -0.00     -0.04
Does your baby annoys you                                                     0.67      0.08      0.33     -0.15
Does you baby irritates you                                                   0.50      0.17      0.18      0.32
Are you afraid of your baby                                                   0.47      0.05      0.02     -0.06
Do you feel angry with your baby                                              0.45      0.13     -0.05      0.38
Do you feel happy when your baby smiles or laughs                            -0.05      0.75      0.29      0.04
Do you think your baby is the most beautiful baby in the world                0.24      0.73      0.06      0.02
Do you enjoy playing with your baby                                           0.17      0.71     -0.04     -0.12
Do you love your baby to bits                                                -0.10      0.71     -0.10      0.02
Do you love to cuddle your baby                                               0.16      0.51     -0.17     -0.08
Do you feel close to your baby                                                0.03      0.51     -0.15     -0.07
Do you feel trapped as a mother                                               0.31     -0.00      0.72     -0.03
Do you regret having this baby                                               -0.24      0.03      0.77     -0.02
Do you baby winds you up                                                      0.41      0.02      0.59     -0.15
Do you wish the old days when you had no baby would come back                 0.19      0.08      0.53      0.05
Do you feel confident when caring for your baby                               0.00      0.05     -0.05      0.88
Do you feel the only solution is for someone else to look after your baby    -0.10     -0.12     -0.01      0.84
----------------------------------------------------------------------------------------------------------------

. collect export nepalPBQvalidation.xlsx, replace sheet(factoranalysis)
(collection Table exported to file nepalPBQvalidation.xlsx)

. 
. 
. 
. // table of correlations between scales
. 
. 
. qui table (result coleq) (colname), ///
>         command(corr=(vech(r(Rho))') sig=(vech(r(P))'): ///
>                 spearman  nepalpbq_final affection anxiety regret ///
>                  confidence nepalpbq_18 ///
>                                   kpcscale epdscale, stats(rho p))  ///
>                 nformat(%4.3f alpha)

. 
. collect dims

Collection dimensions
Collection: Table
-----------------------------------------
                   Dimension   No. levels
-----------------------------------------
Layout, style, header, label
                      cmdset   1         
                       coleq   9         
                     colname   9         
                     command   1         
               program_class   1         
                      result   3         
                 result_type   1         
                       roweq   1         
                     rowname   2         
                     statcmd   1         

Style only
                border_block   4         
                   cell_type   4         
-----------------------------------------

. collect levelsof result 

Collection: Table
 Dimension: result
    Levels: alpha corr sig

. 
. 
.  
. collect stars sig 0.001 "***" 0.01 "**" 0.05 "*", attach(corr) shownote

. collect style cell result[corr], maximum(0.99, label("-")) nformat(%4.3f) halign(center)

. collect style header result[corr], level(hide) 

. collect style cell cell_type[column-header]#coleq, halign(center)

. collect style cell border_block[corner row-header], border(right, pattern(nil))

. collect title "Table X. Pairwise Correlations between Measures"

. 
. 
. 
. 
. collect label levels colname nepalpbq_final "1. Nepal PBQ (16-item)" /// 
>                                                                 affection "2. Affection subscale"  ///
>                                                                 anxiety "3. Anxiety subscale" ///
>                                                                 regret "4. Regret subscale" ///
>                                                                 confidence "5. Confidence subscale" ///
>                                                                 nepalpbq_18 "6. Nepal PBQ (18-item)" ///
>                                                                 kpcscale "6. KPC Scale" ///
>                                                                 epdscale "7. Edinburgh Post-Partum Depression Scale", modify

. collect label levels coleq   nepalpbq_final "1" affection "2" anxiety "3" ///
>                                                                 regret "4" confidence "5" nepalpbq_18 "6"  ///
>                                                                 kpcscale "7" epdscale "8", modify

. 
. collect layout (colname) (coleq#result[corr])                                                           

Collection: Table
      Rows: colname
   Columns: coleq#result[corr]
   Table 1: 8 x 8

Table X. Pairwise Correlations between Measures
-----------------------------------------------------------------------------------------------------------------------------
                                               1           2          3           4          5          6           7       8
-----------------------------------------------------------------------------------------------------------------------------
1. Nepal PBQ (16-item)                         -                                                                             
2. Affection subscale                       0.487***       -                                                                 
3. Anxiety subscale                         0.916***   0.297***       -                                                      
4. Regret subscale                          0.615***     0.073     0.434***       -                                          
5. Confidence subscale                       0.116       0.030      0.132       0.025        -                               
6. Nepal PBQ (18-item)                      0.888***   0.383***    0.839***   0.532***   0.471***       -                    
6. KPC Scale                               -0.496***   -0.229**   -0.470***   -0.274**    -0.138    -0.425***       -        
7. Edinburgh Post-Partum Depression Scale   0.627***   0.357***    0.583***   0.340***    -0.068     0.512***   -0.408***   -
-----------------------------------------------------------------------------------------------------------------------------
*** p<.001, ** p<.01, * p<.05

.                                                                 
. collect export nepalPBQvalidation.xlsx, modify sheet(pairwisecorrelations, replace)
(collection Table exported to file nepalPBQvalidation.xlsx)

. 
. 
. // basic table to report means sds and the alphas
. qui table ( var  ) (result) (), ///
>         statistic(mean `affection' affection) ///
>         statistic(sd `affection' affection) ///
>         statistic(skewness `affection' affection) ///
>         statistic(kurtosis `affection' affection) ///
>         statistic(count `affection' affection) ///
>         command(alpha `affection', label) ///
>         statistic(mean `anxiety' anxiety ) ///
>         statistic(sd `anxiety' anxiety ) ///
>         statistic(skewness `anxiety' anxiety ) ///
>         statistic(kurtosis `anxiety' anxiety ) ///
>         statistic(count `anxiety' anxiety ) ///
>         command(alpha `anxiety', label) ///
>         statistic(mean `regret' regret) ///
>         statistic(sd `regret' regret) ///
>         statistic(skewness `regret' regret) ///
>         statistic(kurtosis `regret' regret) ///
>         statistic(count `regret' regret) ///
>         command(alpha `regret', item) ///
>         statistic(mean nepalpbq_final) ///
>         statistic(sd nepalpbq_final) ///
>         statistic(skewness nepalpbq_final) ///
>         statistic(kurtosis nepalpbq_final) ///
>         statistic(count nepalpbq_final) ///
>         command(alpha `anxiety' `affection' `regret' , label) ///
>         nformat(%9.3f  mean sd skewness kurtosis alpha)

. 
. collect label levels result mean "M" sd "SD" skewness "Skew." kurtosis "Kurt." count "N" alpha "Coef Alpha", modify

. collect label list statcmd

  Collection: Table
   Dimension: statcmd
       Label: Statistic/command option index
Level labels:
           1  Mean
           2  Standard deviation
           3  Skewness
           4  Kurtosis
           5  Number of nonmissing values
           6  alpha pbq_happy pbq_beautiful pbq_playing pbq_tobits pbq_cuddle pbq_close, label
           7  alpha pbq_anxious pbq_cries pbq_annoys pbq_irritates pbq_afraid pbq_angry, label
           8  alpha pbq_trapped pbq_regret pbq_windsup pbq_olddays, item
           9  alpha pbq_anxious pbq_cries pbq_annoys pbq_irritates pbq_afraid pbq_angry pbq_happy pbq_beautiful pbq_playing pbq_tobits pbq_cuddle pbq_close
              pbq_trapped pbq_regret pbq_windsup pbq_olddays , label

. collect label list var

    Collection: Table
     Dimension: var
         Label: Statistic option variable
  Level labels:
     affection  Affection Subscale (total)
       anxiety  Anxiety Subscale (total)
nepalpbq_final  Nepal PBQ Total Score (16 items)
    pbq_afraid  Are you afraid of your baby
     pbq_angry  Do you feel angry with your baby
    pbq_annoys  Does your baby annoys you
   pbq_anxious  Does your baby makes you feel anxious
 pbq_beautiful  Do you think your baby is the most beautiful baby in the world
     pbq_close  Do you feel close to your baby
     pbq_cries  Does your baby cries too much
    pbq_cuddle  Do you love to cuddle your baby
     pbq_happy  Do you feel happy when your baby smiles or laughs
 pbq_irritates  Does you baby irritates you
   pbq_olddays  Do you wish the old days when you had no baby would come back
   pbq_playing  Do you enjoy playing with your baby
    pbq_regret  Do you regret having this baby
    pbq_tobits  Do you love your baby to bits
   pbq_trapped  Do you feel trapped as a mother
   pbq_windsup  Do you baby winds you up
        regret  Regret Subscale (total)

. collect label levels statcmd 6 "Affection Subscale" ///
>                                                   7 "Anxiety Subscale" ///
>                                                   8 "Regret Subscale" ///
>                                                   9 "Final Nepal PBQ Scale" , modify

. // cell styles
. collect style cell, name(Table) border( right, pattern(nil) )   

. collect title "Table X. Means, Standard Deviations, and Internal Reliability of Scales"

. collect style cell, font("times new roman")

. // layout table
. collect layout (var[`affection' affection]  statcmd[6] var[`anxiety' anxiety] statcmd[7] ///
>          var[`regret' regret] statcmd[8] var[`confidence' confidence] ///
>         var[nepalpbq_final] statcmd[9]  ) (result[mean] result[sd] result[skewness] result[kurtosis] result[count] result[alpha]) ( ), name(Table)      
(level confidence of dimension var not found)
(level pbq_confident of dimension var not found)
(level pbq_someoneelse of dimension var not found)

Collection: Table
      Rows: var[pbq_happy pbq_beautiful pbq_playing pbq_tobits pbq_cuddle pbq_close affection] statcmd[6] var[pbq_anxious pbq_cries pbq_annoys pbq_irritates
            pbq_afraid pbq_angry anxiety] statcmd[7] var[pbq_trapped pbq_regret pbq_windsup pbq_olddays regret] statcmd[8] var[pbq_confident pbq_someoneelse
            confidence] var[nepalpbq_final] statcmd[9]
   Columns: result[mean] result[sd] result[skewness] result[kurtosis] result[count] result[alpha]
    Tables:
   Table 1: 24 x 6

Table X. Means, Standard Deviations, and Internal Reliability of Scales
-----------------------------------------------------------------------------------------------------------------
                                                                    M      SD   Skew.    Kurt.     N   Coef Alpha
-----------------------------------------------------------------------------------------------------------------
Do you feel happy when your baby smiles or laughs               0.086   0.281   2.955    9.730   128             
Do you think your baby is the most beautiful baby in the world  0.141   0.430   3.159   12.389   128             
Do you enjoy playing with your baby                             0.211   0.512   2.750   11.359   128             
Do you love your baby to bits                                   0.055   0.228   3.917   16.344   128             
Do you love to cuddle your baby                                 0.250   0.575   3.180   16.925   128             
Do you feel close to your baby                                  0.156   0.386   2.299    7.453   128             
Affection Subscale (total)                                      0.898   1.616   2.368    8.389   128             
Affection Subscale                                                                                          0.714
Does your baby makes you feel anxious                           0.820   0.967   0.627    2.133   128             
Does your baby cries too much                                   1.273   0.978   0.294    2.932   128             
Does your baby annoys you                                       0.641   0.839   0.834    2.178   128             
Does you baby irritates you                                     0.945   0.975   0.571    2.547   128             
Are you afraid of your baby                                     0.109   0.473   5.697   40.822   128             
Do you feel angry with your baby                                0.320   0.651   1.804    4.752   128             
Anxiety Subscale (total)                                        4.109   3.163   0.752    3.524   128             
Anxiety Subscale                                                                                            0.697
Do you feel trapped as a mother                                 0.312   0.718   2.405    8.758   128             
Do you regret having this baby                                  0.016   0.125   7.811   62.016   128             
Do you baby winds you up                                        0.523   0.947   1.747    5.473   128             
Do you wish the old days when you had no baby would come back   0.227   0.578   2.402    7.282   128             
Regret Subscale (total)                                         1.078   1.742   2.304   10.671   128             
Regret Subscale                                                                                             0.559
Nepal PBQ Total Score (16 items)                                6.086   4.838   1.008    4.512   128             
Final Nepal PBQ Scale                                                                                       0.747
-----------------------------------------------------------------------------------------------------------------

. 
. collect export nepalPBQvalidation.xlsx, modify sheet(descriptives, replace)
(collection Table exported to file nepalPBQvalidation.xlsx)

. 
. 
. save nepalPBQvalidation, replace
file nepalPBQvalidation.dta saved

. 
. // Response to Reviewers:
. 
. /*
> In the following section, we apply two extant versions of the PBQ to our data.
> We find that the extant scales (with the exception of the Japanese version of
> the Lack of Affection scale from Ohasi) are not reliable. We also use CFA via
> SEM to test the fit of these factors to our data and they underperform relative
> to our final three factor version.
> */
. 
. // original scales:
. alpha pbq_close pbq_olddays pbq_notyours pbq_windsup pbq_tobits pbq_happy pbq_irritates pbq_cries pbq_trapped pbq_resent pbq_beautiful pbq_goaway, item gen(_pbq
> bondingscale)
note: variable pbq_resent is constant in the estimation sample and has been dropped

Test scale = mean(unstandardized items)

                                                            Average
                             Item-test     Item-rest       interitem
Item         |  Obs  Sign   correlation   correlation     covariance      alpha
-------------+-----------------------------------------------------------------
pbq_close    |  128    +       0.1709        0.0433        .0512891      0.5831
pbq_olddays  |  128    +       0.5231        0.3619        .0396066      0.5240
pbq_notyours |  128    -       0.0943        0.0531         .051948      0.5780
pbq_windsup  |  128    +       0.6062        0.3438        .0339553      0.5234
pbq_tobits   |  128    +       0.1813        0.1066        .0507806      0.5740
pbq_happy    |  128    +       0.3614        0.2761        .0473521      0.5564
pbq_irrita~s |  128    +       0.6615        0.4103        .0304148      0.4973
pbq_cries    |  128    +       0.5651        0.2792        .0367112      0.5499
pbq_trapped  |  128    +       0.5918        0.4011        .0354481      0.5062
pbq_beauti~l |  128    +       0.5095        0.3919        .0418594      0.5291
pbq_goaway   |  128    +       0.1558        0.0089        .0521284      0.5907
-------------+-----------------------------------------------------------------
Test scale   |                                             .0428631      0.5735
-------------------------------------------------------------------------------

. label var _pbqbondingscale "Brockington Bonding Subscale"

. alpha pbq_distant pbq_cuddle pbq_regret pbq_playing pbq_angry pbq_annoys pbq_someoneelse, item gen(_pbqrejectionscale)

Test scale = mean(unstandardized items)

                                                            Average
                             Item-test     Item-rest       interitem
Item         |  Obs  Sign   correlation   correlation     covariance      alpha
-------------+-----------------------------------------------------------------
pbq_distant  |  128    +       0.2790        0.0877         .041966      0.3363
pbq_cuddle   |  128    +       0.4795        0.2411        .0288919      0.2632
pbq_regret   |  128    -       0.0845        0.0280        .0467561      0.3505
pbq_playing  |  128    +       0.5304        0.3311        .0249344      0.2301
pbq_angry    |  128    +       0.4140        0.1283        .0360236      0.3185
pbq_annoys   |  128    +       0.5614        0.2121        .0251681      0.2614
pbq_someon~e |  128    -       0.6382        0.1058        .0325828      0.4048
-------------+-----------------------------------------------------------------
Test scale   |                                             .0337604      0.3422
-------------------------------------------------------------------------------

. label var _pbqrejectionscale "Brockington Rejection Subscale"

. alpha pbq_anxious pbq_afraid pbq_confident pbq_comforted, item gen(_pbqanxietyscale)

Test scale = mean(unstandardized items)

                                                            Average
                             Item-test     Item-rest       interitem
Item         |  Obs  Sign   correlation   correlation     covariance      alpha
-------------+-----------------------------------------------------------------
pbq_anxious  |  128    +       0.5242        0.1569        .1151575      0.2253
pbq_afraid   |  128    +       0.3447        0.1623        .1630782      0.2621
pbq_confid~t |  128    -       0.6327        0.1039        .1315822      0.3157
pbq_comfor~d |  128    +       0.7069        0.2301        .0375656      0.1034
-------------+-----------------------------------------------------------------
Test scale   |                                             .1118459      0.2892
-------------------------------------------------------------------------------

. label var _pbqanxietyscale "Brockington Anxiety Subscale"

. 
. 
. // japanese scales
. alpha pbq_windsup pbq_irritates pbq_angry pbq_cries pbq_trapped pbq_olddays pbq_someoneelse pbq_confident pbq_comforted pbq_anxious pbq_distant, item gen(_Jpbqa
> ngerrestricted)

Test scale = mean(unstandardized items)

                                                            Average
                             Item-test     Item-rest       interitem
Item         |  Obs  Sign   correlation   correlation     covariance      alpha
-------------+-----------------------------------------------------------------
pbq_windsup  |  128    +       0.5377        0.3727        .1023198      0.5475
pbq_irrita~s |  128    +       0.4213        0.2322        .1139258      0.5789
pbq_angry    |  128    +       0.3150        0.1845        .1239652      0.5872
pbq_cries    |  128    +       0.4967        0.3181        .1061256      0.5594
pbq_trapped  |  128    +       0.4645        0.3337        .1124248      0.5627
pbq_olddays  |  128    +       0.3694        0.2577        .1210835      0.5782
pbq_someon~e |  128    -       0.5327        0.3097        .1005892      0.5609
pbq_confid~t |  128    -       0.4635        0.1938        .1108363      0.6001
pbq_comfor~d |  128    +       0.5147        0.2618        .1032221      0.5778
pbq_anxious  |  128    +       0.5550        0.3894        .1002556      0.5430
pbq_distant  |  128    +       0.1979        0.1096        .1313471      0.5966
-------------+-----------------------------------------------------------------
Test scale   |                                             .1114632      0.5958
-------------------------------------------------------------------------------

. label var _Jpbqangerrestricted "Japanese Anger-Restrictedness scale"

. alpha pbq_tobits pbq_happy pbq_playing pbq_cuddle pbq_beautiful pbq_close, item gen(_Jpbqaffection)

Test scale = mean(unstandardized items)

                                                            Average
                             Item-test     Item-rest       interitem
Item         |  Obs  Sign   correlation   correlation     covariance      alpha
-------------+-----------------------------------------------------------------
pbq_tobits   |  128    +       0.5488        0.4382        .0626661      0.6936
pbq_happy    |  128    +       0.6254        0.5007        .0571789      0.6736
pbq_playing  |  128    +       0.7777        0.5913        .0395608      0.6234
pbq_cuddle   |  128    +       0.6884        0.4168         .046795      0.7035
pbq_beauti~l |  128    +       0.7121        0.5363        .0467089      0.6462
pbq_close    |  128    +       0.5565        0.3574        .0578925      0.7002
-------------+-----------------------------------------------------------------
Test scale   |                                             .0518004      0.7140
-------------------------------------------------------------------------------

. label var _Jpbqaffection "Japanese Lack of Affection scale"

. 
. 
. 
. // SEM CFA for Brockington version
. collect clear

. sem (bonding -> pbq_close pbq_olddays pbq_notyours pbq_windsup pbq_tobits pbq_happy pbq_irritates pbq_cries pbq_trapped pbq_beautiful pbq_goaway) ///
>  (rejection -> pbq_distant pbq_cuddle pbq_regret pbq_playing pbq_angry pbq_annoys pbq_someoneelse) ///
>  (anxiety -> pbq_anxious pbq_afraid pbq_confident pbq_comforted) , latent(bonding rejection anxiety) nocapslatent standardized
note: The following latent variable name is also present in the data: anxiety.

Endogenous variables
  Measurement: pbq_close pbq_olddays pbq_notyours pbq_windsup pbq_tobits pbq_happy pbq_irritates pbq_cries pbq_trapped pbq_beautiful pbq_goaway pbq_distant
               pbq_cuddle pbq_regret pbq_playing pbq_angry pbq_annoys pbq_someoneelse pbq_anxious pbq_afraid pbq_confident pbq_comforted

Exogenous variables
  Latent: bonding rejection anxiety

Fitting target model:
Iteration 0:  Log likelihood = -2280.5304  (not concave)
Iteration 1:  Log likelihood = -2252.4581  (not concave)
Iteration 2:  Log likelihood = -2226.6344  (not concave)
Iteration 3:  Log likelihood = -2205.6532  
Iteration 4:  Log likelihood =   -2203.52  (not concave)
Iteration 5:  Log likelihood = -2197.4805  
Iteration 6:  Log likelihood = -2195.7406  (not concave)
Iteration 7:  Log likelihood = -2194.8942  (not concave)
Iteration 8:  Log likelihood = -2194.4617  (not concave)
Iteration 9:  Log likelihood = -2194.1016  (not concave)
Iteration 10: Log likelihood = -2193.8038  
Iteration 11: Log likelihood = -2192.4457  
Iteration 12: Log likelihood =  -2191.662  
Iteration 13: Log likelihood = -2191.1405  
Iteration 14: Log likelihood = -2190.7598  
Iteration 15: Log likelihood = -2190.6242  
Iteration 16: Log likelihood = -2190.5152  
Iteration 17: Log likelihood = -2190.4951  (not concave)
Iteration 18: Log likelihood = -2190.4643  
Iteration 19: Log likelihood = -2190.4369  
Iteration 20: Log likelihood = -2190.4022  
Iteration 21: Log likelihood = -2190.3924  
Iteration 22: Log likelihood = -2190.3857  
Iteration 23: Log likelihood = -2190.3811  
Iteration 24: Log likelihood = -2190.3799  
Iteration 25: Log likelihood = -2190.3795  
Iteration 26: Log likelihood = -2190.3795  

Structural equation model                                  Number of obs = 128
Estimation method: ml

Log likelihood = -2190.3795

 ( 1)  [pbq_close]bonding = 1
 ( 2)  [pbq_distant]rejection = 1
 ( 3)  [pbq_anxious]anxiety = 1
---------------------------------------------------------------------------------------
                      |                 OIM
         Standardized | Coefficient  std. err.      z    P>|z|     [95% conf. interval]
----------------------+----------------------------------------------------------------
Measurement           |
  pbq_close           |
              bonding |   .2131841   .1003819     2.12   0.034     .0164392    .4099289
                _cons |   .4068948   .0919751     4.42   0.000     .2266269    .5871628
  --------------------+----------------------------------------------------------------
  pbq_olddays         |
              bonding |   .3182629   .0941873     3.38   0.001     .1336591    .5028667
                _cons |   .3935122   .0917463     4.29   0.000     .2136927    .5733317
  --------------------+----------------------------------------------------------------
  pbq_notyours        |
              bonding |  -.0414517   .0985349    -0.42   0.674    -.2345767    .1516732
                _cons |   .1259882   .0887384     1.42   0.156    -.0479359    .2999122
  --------------------+----------------------------------------------------------------
  pbq_windsup         |
              bonding |    .503577   .0831779     6.05   0.000     .3405513    .6666026
                _cons |   .5548195    .094947     5.84   0.000     .3687269    .7409122
  --------------------+----------------------------------------------------------------
  pbq_tobits          |
              bonding |   .1889776   .1094974     1.73   0.084    -.0256334    .4035886
                _cons |   .2405229   .0896576     2.68   0.007     .0647973    .4162485
  --------------------+----------------------------------------------------------------
  pbq_happy           |
              bonding |   .3834823   .1008517     3.80   0.000     .1858166     .581148
                _cons |   .3066222    .090442     3.39   0.001     .1293592    .4838853
  --------------------+----------------------------------------------------------------
  pbq_irritates       |
              bonding |    .438409   .0863748     5.08   0.000     .2691175    .6077006
                _cons |   .9738141   .1073165     9.07   0.000     .7634777    1.184151
  --------------------+----------------------------------------------------------------
  pbq_cries           |
              bonding |   .5156211   .0805151     6.40   0.000     .3578144    .6734278
                _cons |   1.307436   .1203732    10.86   0.000     1.071509    1.543364
  --------------------+----------------------------------------------------------------
  pbq_trapped         |
              bonding |    .455441    .088269     5.16   0.000     .2824369     .628445
                _cons |   .4368523   .0925093     4.72   0.000     .2555375    .6181671
  --------------------+----------------------------------------------------------------
  pbq_beautiful       |
              bonding |   .4993325   .0942346     5.30   0.000     .3146362    .6840289
                _cons |   .3284149   .0907403     3.62   0.000     .1505671    .5062627
  --------------------+----------------------------------------------------------------
  pbq_goaway          |
              bonding |  -.0660684   .0986191    -0.67   0.503    -.2593582    .1272215
                _cons |   .0887357   .0885622     1.00   0.316     -.084843    .2623143
  --------------------+----------------------------------------------------------------
  pbq_distant         |
            rejection |   .0656188   .0877279     0.75   0.454    -.1063248    .2375624
                _cons |   .1834331   .0891283     2.06   0.040     .0087448    .3581214
  --------------------+----------------------------------------------------------------
  pbq_cuddle          |
            rejection |   .2177642   .1000425     2.18   0.030     .0216846    .4138438
                _cons |   .4364395   .0925015     4.72   0.000     .2551398    .6177392
  --------------------+----------------------------------------------------------------
  pbq_regret          |
            rejection |   .1392916     .10234     1.36   0.173    -.0612911    .3398743
                _cons |   .1259886   .0887384     1.42   0.156    -.0479355    .2999127
  --------------------+----------------------------------------------------------------
  pbq_playing         |
            rejection |   .3902749   .0950328     4.11   0.000     .2040142    .5765357
                _cons |   .4135404   .0920895     4.49   0.000     .2330484    .5940324
  --------------------+----------------------------------------------------------------
  pbq_angry           |
            rejection |   .2793942   .0946253     2.95   0.003      .093932    .4648563
                _cons |   .4937679   .0936206     5.27   0.000     .3102748    .6772609
  --------------------+----------------------------------------------------------------
  pbq_annoys          |
            rejection |   .5973962   .0806013     7.41   0.000     .4394205    .7553718
                _cons |   .7663041   .1005283     7.62   0.000     .5692722     .963336
  --------------------+----------------------------------------------------------------
  pbq_someoneelse     |
            rejection |  -.1327112    .093362    -1.42   0.155    -.3156974    .0502749
                _cons |   .4232522   .0922619     4.59   0.000     .2424221    .6040823
  --------------------+----------------------------------------------------------------
  pbq_anxious         |
              anxiety |    .701671   .1108275     6.33   0.000     .4844531    .9188889
                _cons |   .8512431   .1031651     8.25   0.000     .6490432    1.053443
  --------------------+----------------------------------------------------------------
  pbq_afraid          |
              anxiety |   .3876113    .100017     3.88   0.000     .1915817    .5836409
                _cons |   .2319204    .089569     2.59   0.010     .0563684    .4074724
  --------------------+----------------------------------------------------------------
  pbq_confident       |
              anxiety |  -.0456522   .1126374    -0.41   0.685    -.2664174    .1751129
                _cons |   .4228917   .0922555     4.58   0.000     .2420741    .6037092
  --------------------+----------------------------------------------------------------
  pbq_comforted       |
              anxiety |   .2501771   .1043053     2.40   0.016     .0457424    .4546117
                _cons |   .8822268   .1041769     8.47   0.000     .6780438     1.08641
----------------------+----------------------------------------------------------------
      var(e.pbq_close)|   .9545525   .0427996                      .8742471    1.042235
    var(e.pbq_olddays)|   .8987087   .0599527                      .7885614    1.024242
   var(e.pbq_notyours)|   .9982818   .0081689                      .9823987    1.014422
    var(e.pbq_windsup)|   .7464102   .0837729                      .5990229    .9300616
     var(e.pbq_tobits)|   .9642875   .0413851                       .886492     1.04891
      var(e.pbq_happy)|   .8529413   .0773497                      .7140477    1.018852
  var(e.pbq_irritates)|   .8077975    .075735                      .6721995    .9707488
      var(e.pbq_cries)|   .7341349   .0830306                      .5881729     .916319
    var(e.pbq_trapped)|   .7925735   .0804026                      .6496649    .9669181
  var(e.pbq_beautiful)|    .750667   .0941088                      .5871308    .9597537
     var(e.pbq_goaway)|    .995635   .0130312                      .9704191    1.021506
    var(e.pbq_distant)|   .9956942   .0115132                      .9733825    1.018517
     var(e.pbq_cuddle)|   .9525787   .0435713                      .8708966    1.041922
     var(e.pbq_regret)|   .9805979   .0285102                      .9262812      1.0381
    var(e.pbq_playing)|   .8476855   .0741778                      .7140839    1.006283
      var(e.pbq_angry)|   .9219389   .0528755                      .8239172    1.031622
     var(e.pbq_annoys)|   .6431178   .0963018                      .4795455    .8624845
var(e.pbq_someoneelse)|   .9823877   .0247804                      .9350002    1.032177
    var(e.pbq_anxious)|   .5076578   .1555289                      .2784789    .9254435
     var(e.pbq_afraid)|   .8497575   .0775354                      .7106043     1.01616
  var(e.pbq_confident)|   .9979159   .0102843                      .9779612    1.018278
  var(e.pbq_comforted)|   .9374114   .0521896                       .840505    1.045491
          var(bonding)|          1          .                             .           .
        var(rejection)|          1          .                             .           .
          var(anxiety)|          1          .                             .           .
----------------------+----------------------------------------------------------------
cov(bonding,rejection)|   1.174866   .1313905     8.94   0.000     .9173457    1.432387
  cov(bonding,anxiety)|   .7908841   .1447587     5.46   0.000     .5071622    1.074606
cov(rejection,anxiety)|   .8877868   .1636362     5.43   0.000     .5670659    1.208508
---------------------------------------------------------------------------------------
LR test of model vs. saturated: chi2(206) = 478.82                 Prob > chi2 = 0.0000

. estimates store brockington

. estat gof, stats(all)

----------------------------------------------------------------------------
Fit statistic        |      Value   Description
---------------------+------------------------------------------------------
Likelihood ratio     |
        chi2_ms(206) |    478.818   model vs. saturated
            p > chi2 |      0.000
        chi2_bs(231) |    700.433   baseline vs. saturated
            p > chi2 |      0.000
---------------------+------------------------------------------------------
Population error     |
               RMSEA |      0.102   Root mean squared error of approximation
 90% CI, lower bound |      0.090
         upper bound |      0.114
              pclose |      0.000   Probability RMSEA <= 0.05
---------------------+------------------------------------------------------
Information criteria |
                 AIC |   4518.759   Akaike's information criterion
                 BIC |   4715.549   Bayesian information criterion
---------------------+------------------------------------------------------
Baseline comparison  |
                 CFI |      0.419   Comparative fit index
                 TLI |      0.348   Tucker–Lewis index
---------------------+------------------------------------------------------
Size of residuals    |
                SRMR |      0.109   Standardized root mean squared residual
                  CD |      0.807   Coefficient of determination
----------------------------------------------------------------------------

. collect get r()

. 
. 
. // SEM CFA for Ohasi version
. sem (anger -> pbq_windsup pbq_irritates pbq_angry pbq_cries pbq_trapped pbq_olddays pbq_someoneelse pbq_confident pbq_comforted pbq_anxious pbq_distant) ///
>         (affection -> pbq_tobits pbq_happy pbq_playing pbq_cuddle pbq_beautiful pbq_close) ///
>         (rejection -> pbq_regret pbq_annoys pbq_notyours pbq_goaway pbq_afraid), latent(anger affection rejection) nocapslatent standardized
note: The following latent variable name is also present in the data: affection.

Endogenous variables
  Measurement: pbq_windsup pbq_irritates pbq_angry pbq_cries pbq_trapped pbq_olddays pbq_someoneelse pbq_confident pbq_comforted pbq_anxious pbq_distant
               pbq_tobits pbq_happy pbq_playing pbq_cuddle pbq_beautiful pbq_close pbq_regret pbq_annoys pbq_notyours pbq_goaway pbq_afraid

Exogenous variables
  Latent: anger affection rejection

Fitting target model:
Iteration 0:  Log likelihood = -2263.8119  (not concave)
Iteration 1:  Log likelihood = -2226.6426  (not concave)
Iteration 2:  Log likelihood = -2210.1105  (not concave)
Iteration 3:  Log likelihood = -2165.4929  (not concave)
Iteration 4:  Log likelihood = -2152.3668  (not concave)
Iteration 5:  Log likelihood = -2137.7086  
Iteration 6:  Log likelihood = -2132.8205  
Iteration 7:  Log likelihood = -2130.4755  
Iteration 8:  Log likelihood = -2130.1899  (not concave)
Iteration 9:  Log likelihood = -2129.9081  
Iteration 10: Log likelihood = -2129.7558  
Iteration 11: Log likelihood = -2129.6436  
Iteration 12: Log likelihood = -2129.5421  
Iteration 13: Log likelihood = -2129.5394  
Iteration 14: Log likelihood = -2129.5378  
Iteration 15: Log likelihood = -2129.5378  

Structural equation model                                  Number of obs = 128
Estimation method: ml

Log likelihood = -2129.5378

 ( 1)  [pbq_windsup]anger = 1
 ( 2)  [pbq_tobits]affection = 1
 ( 3)  [pbq_regret]rejection = 1
-----------------------------------------------------------------------------------------
                        |                 OIM
           Standardized | Coefficient  std. err.      z    P>|z|     [95% conf. interval]
------------------------+----------------------------------------------------------------
Measurement             |
  pbq_windsup           |
                  anger |    .577585   .0731988     7.89   0.000     .4341181     .721052
                  _cons |    .554819   .0949471     5.84   0.000     .3687261     .740912
  ----------------------+----------------------------------------------------------------
  pbq_irritates         |
                  anger |   .4350933   .0827076     5.26   0.000     .2729893    .5971973
                  _cons |   .9738136   .1073166     9.07   0.000      .763477     1.18415
  ----------------------+----------------------------------------------------------------
  pbq_angry             |
                  anger |   .2779466   .0926453     3.00   0.003     .0963651    .4595281
                  _cons |   .4937609   .0936207     5.27   0.000     .3102677    .6772542
  ----------------------+----------------------------------------------------------------
  pbq_cries             |
                  anger |    .534374   .0773987     6.90   0.000     .3826753    .6860727
                  _cons |   1.307435   .1203735    10.86   0.000     1.071508    1.543363
  ----------------------+----------------------------------------------------------------
  pbq_trapped           |
                  anger |   .5437563   .0784596     6.93   0.000     .3899784    .6975342
                  _cons |   .4368521   .0925093     4.72   0.000     .2555372    .6181669
  ----------------------+----------------------------------------------------------------
  pbq_olddays           |
                  anger |   .3601248   .0888599     4.05   0.000     .1859625     .534287
                  _cons |   .3935121   .0917463     4.29   0.000     .2136926    .5733316
  ----------------------+----------------------------------------------------------------
  pbq_someoneelse       |
                  anger |  -.1598121   .0958966    -1.67   0.096     -.347766    .0281418
                  _cons |   .4232509    .092262     4.59   0.000     .2424207     .604081
  ----------------------+----------------------------------------------------------------
  pbq_confident         |
                  anger |  -.1016852   .0982756    -1.03   0.301    -.2943018    .0909313
                  _cons |   .4228917   .0922555     4.58   0.000     .2420741    .6037092
  ----------------------+----------------------------------------------------------------
  pbq_comforted         |
                  anger |   .1964206   .0946807     2.07   0.038     .0108498    .3819913
                  _cons |   .8822267   .1041769     8.47   0.000     .6780437     1.08641
  ----------------------+----------------------------------------------------------------
  pbq_anxious           |
                  anger |   .5587531   .0754545     7.41   0.000      .410865    .7066412
                  _cons |   .8512427    .103165     8.25   0.000     .6490429    1.053442
  ----------------------+----------------------------------------------------------------
  pbq_distant           |
                  anger |   .0252128   .0974558     0.26   0.796    -.1657971    .2162227
                  _cons |   .1834322   .0891288     2.06   0.040     .0087431    .3581214
  ----------------------+----------------------------------------------------------------
  pbq_tobits            |
              affection |   .5456005     .07592     7.19   0.000     .3968001    .6944009
                  _cons |   .2405228   .0896576     2.68   0.007     .0647972    .4162485
  ----------------------+----------------------------------------------------------------
  pbq_happy             |
              affection |   .6826892   .0643247    10.61   0.000      .556615    .8087634
                  _cons |   .3066221    .090442     3.39   0.001      .129359    .4838851
  ----------------------+----------------------------------------------------------------
  pbq_playing           |
              affection |   .6556623    .069337     9.46   0.000     .5197643    .7915603
                  _cons |   .4135291   .0920896     4.49   0.000     .2330368    .5940214
  ----------------------+----------------------------------------------------------------
  pbq_cuddle            |
              affection |   .4179454   .0879423     4.75   0.000     .2455818    .5903091
                  _cons |   .4364358   .0925016     4.72   0.000      .255136    .6177356
  ----------------------+----------------------------------------------------------------
  pbq_beautiful         |
              affection |   .7393754   .0609993    12.12   0.000      .619819    .8589318
                  _cons |   .3284147   .0907404     3.62   0.000     .1505668    .5062625
  ----------------------+----------------------------------------------------------------
  pbq_close             |
              affection |   .3616107   .0897768     4.03   0.000     .1856514      .53757
                  _cons |   .4068942   .0919741     4.42   0.000     .2266284    .5871601
  ----------------------+----------------------------------------------------------------
  pbq_regret            |
              rejection |   .1163705   .0759984     1.53   0.126    -.0325835    .2653246
                  _cons |   .1259881   .0887384     1.42   0.156    -.0479359    .2999122
  ----------------------+----------------------------------------------------------------
  pbq_annoys            |
              rejection |   .4240651   .1591203     2.67   0.008     .1121949    .7359352
                  _cons |    .766257   .1005288     7.62   0.000     .5692242    .9632897
  ----------------------+----------------------------------------------------------------
  pbq_notyours          |
              rejection |  -.0506732   .0541765    -0.94   0.350    -.1568571    .0555107
                  _cons |   .1259882   .0887384     1.42   0.156    -.0479359    .2999122
  ----------------------+----------------------------------------------------------------
  pbq_goaway            |
              rejection |    .003621   .0539129     0.07   0.946    -.1020463    .1092883
                  _cons |   .0887357   .0885622     1.00   0.316     -.084843    .2623143
  ----------------------+----------------------------------------------------------------
  pbq_afraid            |
              rejection |   .2214199   .1106932     2.00   0.045     .0044653    .4383746
                  _cons |   .2319205    .089569     2.59   0.010     .0563685    .4074725
------------------------+----------------------------------------------------------------
      var(e.pbq_windsup)|   .6663955    .084557                      .5196675    .8545523
    var(e.pbq_irritates)|   .8106939   .0719711                      .6812235    .9647707
        var(e.pbq_angry)|   .9227457   .0515009                      .8271308    1.029414
        var(e.pbq_cries)|   .7144444   .0827197                      .5693964    .8964419
      var(e.pbq_trapped)|   .7043291   .0853258                      .5554655    .8930879
      var(e.pbq_olddays)|   .8703102   .0640013                      .7534908    1.005241
  var(e.pbq_someoneelse)|   .9744601   .0306509                      .9161998    1.036425
    var(e.pbq_confident)|   .9896601   .0199863                      .9512527    1.029618
    var(e.pbq_comforted)|    .961419   .0371945                      .8912144    1.037154
      var(e.pbq_anxious)|    .687795   .0843209                      .5408853    .8746068
      var(e.pbq_distant)|   .9993643   .0049143                      .9897788    1.009043
       var(e.pbq_tobits)|   .7023201   .0828439                      .5573519    .8849948
        var(e.pbq_happy)|   .5339354   .0878276                      .3867886    .7370616
      var(e.pbq_playing)|   .5701069   .0909233                      .4170641    .7793094
       var(e.pbq_cuddle)|   .8253216   .0735101                      .6931193    .9827395
    var(e.pbq_beautiful)|    .453324   .0902028                      .3069276    .6695476
        var(e.pbq_close)|   .8692377   .0649285                      .7508571    1.006282
       var(e.pbq_regret)|   .9864579   .0176879                      .9523923    1.021742
       var(e.pbq_annoys)|   .8201688   .1349547                      .5940763    1.132307
     var(e.pbq_notyours)|   .9974322   .0054906                      .9867287    1.008252
       var(e.pbq_goaway)|   .9999869   .0003904                      .9992219    1.000752
       var(e.pbq_afraid)|   .9509732   .0490194                      .8595909     1.05207
              var(anger)|          1          .                             .           .
          var(affection)|          1          .                             .           .
          var(rejection)|          1          .                             .           .
------------------------+----------------------------------------------------------------
    cov(anger,affection)|   .3192625   .1131286     2.82   0.005     .0975345    .5409904
    cov(anger,rejection)|   1.796424   .6273083     2.86   0.004     .5669228    3.025926
cov(affection,rejection)|     .50837   .2590031     1.96   0.050     .0007332    1.016007
-----------------------------------------------------------------------------------------
LR test of model vs. saturated: chi2(206) = 357.13                   Prob > chi2 = 0.0000

. estimates store japan

. estat gof, stats(all)

----------------------------------------------------------------------------
Fit statistic        |      Value   Description
---------------------+------------------------------------------------------
Likelihood ratio     |
        chi2_ms(206) |    357.135   model vs. saturated
            p > chi2 |      0.000
        chi2_bs(231) |    700.433   baseline vs. saturated
            p > chi2 |      0.000
---------------------+------------------------------------------------------
Population error     |
               RMSEA |      0.076   Root mean squared error of approximation
 90% CI, lower bound |      0.063
         upper bound |      0.089
              pclose |      0.001   Probability RMSEA <= 0.05
---------------------+------------------------------------------------------
Information criteria |
                 AIC |   4397.076   Akaike's information criterion
                 BIC |   4593.866   Bayesian information criterion
---------------------+------------------------------------------------------
Baseline comparison  |
                 CFI |      0.678   Comparative fit index
                 TLI |      0.639   Tucker–Lewis index
---------------------+------------------------------------------------------
Size of residuals    |
                SRMR |      0.089   Standardized root mean squared residual
                  CD |      0.892   Coefficient of determination
----------------------------------------------------------------------------

. collect get r()

. 
. 
. // SEM CFA for Nepal version    
. sem (regret -> pbq_trapped pbq_regret pbq_windsup pbq_olddays) ///
>         (anxiety -> pbq_anxious pbq_cries pbq_annoys pbq_irritates  pbq_angry  pbq_afraid ) ///
>         (affection -> pbq_happy pbq_beautiful pbq_playing  pbq_tobits  pbq_cuddle pbq_close), ///
>         latent(regret anxiety affection) nocapslatent standardized
note: The following latent variable names are also present in the data: anxiety, affection, regret.

Endogenous variables
  Measurement: pbq_trapped pbq_regret pbq_windsup pbq_olddays pbq_anxious pbq_cries pbq_annoys pbq_irritates pbq_angry pbq_afraid pbq_happy pbq_beautiful
               pbq_playing pbq_tobits pbq_cuddle pbq_close

Exogenous variables
  Latent: regret anxiety affection

Fitting target model:
Iteration 0:  Log likelihood = -1431.0832  
Iteration 1:  Log likelihood = -1423.4775  
Iteration 2:  Log likelihood = -1413.9672  
Iteration 3:  Log likelihood = -1413.2725  
Iteration 4:  Log likelihood = -1412.7001  
Iteration 5:  Log likelihood = -1412.6978  
Iteration 6:  Log likelihood = -1412.6978  

Structural equation model                                  Number of obs = 128
Estimation method: ml

Log likelihood = -1412.6978

 ( 1)  [pbq_trapped]regret = 1
 ( 2)  [pbq_anxious]anxiety = 1
 ( 3)  [pbq_happy]affection = 1
---------------------------------------------------------------------------------------
                      |                 OIM
         Standardized | Coefficient  std. err.      z    P>|z|     [95% conf. interval]
----------------------+----------------------------------------------------------------
Measurement           |
  pbq_trapped         |
               regret |   .7970052    .081907     9.73   0.000     .6364706    .9575399
                _cons |    .436852   .0925093     4.72   0.000     .2555372    .6181669
  --------------------+----------------------------------------------------------------
  pbq_regret          |
               regret |    .429759   .0882957     4.87   0.000     .2567027    .6028153
                _cons |   .1259882   .0887384     1.42   0.156    -.0479359    .2999122
  --------------------+----------------------------------------------------------------
  pbq_windsup         |
               regret |   .6307957   .0873209     7.22   0.000     .4596499    .8019414
                _cons |   .5548191    .094947     5.84   0.000     .3687263    .7409118
  --------------------+----------------------------------------------------------------
  pbq_olddays         |
               regret |   .3945809   .0897174     4.40   0.000     .2187382    .5704237
                _cons |   .3935121   .0917463     4.29   0.000     .2136926    .5733316
  --------------------+----------------------------------------------------------------
  pbq_anxious         |
              anxiety |   .6374727   .0714194     8.93   0.000     .4974933     .777452
                _cons |   .8512425    .103165     8.25   0.000     .6490428    1.053442
  --------------------+----------------------------------------------------------------
  pbq_cries           |
              anxiety |   .6096802    .073475     8.30   0.000     .4656719    .7536885
                _cons |   1.307435   .1203736    10.86   0.000     1.071507    1.543363
  --------------------+----------------------------------------------------------------
  pbq_annoys          |
              anxiety |    .698937   .0678906    10.30   0.000     .5658739    .8320001
                _cons |   .7662548   .1005288     7.62   0.000     .5692219    .9632876
  --------------------+----------------------------------------------------------------
  pbq_irritates       |
              anxiety |   .4832561   .0833899     5.80   0.000     .3198149    .6466973
                _cons |   .9738135   .1073166     9.07   0.000     .7634769     1.18415
  --------------------+----------------------------------------------------------------
  pbq_angry           |
              anxiety |   .3463611   .0926578     3.74   0.000     .1647551    .5279672
                _cons |   .4937609   .0936207     5.27   0.000     .3102676    .6772542
  --------------------+----------------------------------------------------------------
  pbq_afraid          |
              anxiety |   .3447814   .0938607     3.67   0.000     .1608179    .5287449
                _cons |   .2319203    .089569     2.59   0.010     .0563683    .4074724
  --------------------+----------------------------------------------------------------
  pbq_happy           |
            affection |   .6723469   .0652755    10.30   0.000     .5444092    .8002846
                _cons |   .3066221    .090442     3.39   0.001      .129359    .4838851
  --------------------+----------------------------------------------------------------
  pbq_beautiful       |
            affection |   .7428281   .0612068    12.14   0.000     .6228651    .8627911
                _cons |   .3284147   .0907404     3.62   0.000     .1505668    .5062625
  --------------------+----------------------------------------------------------------
  pbq_playing         |
            affection |   .6555649   .0693652     9.45   0.000     .5196116    .7915182
                _cons |   .4135291   .0920896     4.49   0.000     .2330368    .5940214
  --------------------+----------------------------------------------------------------
  pbq_tobits          |
            affection |   .5497466   .0756238     7.27   0.000     .4015268    .6979665
                _cons |   .2405228   .0896576     2.68   0.007     .0647972    .4162485
  --------------------+----------------------------------------------------------------
  pbq_cuddle          |
            affection |   .4211195   .0876923     4.80   0.000     .2492458    .5929933
                _cons |   .4364358   .0925016     4.72   0.000      .255136    .6177356
  --------------------+----------------------------------------------------------------
  pbq_close           |
            affection |   .3656263   .0895371     4.08   0.000     .1901369    .5411158
                _cons |   .4068942   .0919741     4.42   0.000     .2266284    .5871601
----------------------+----------------------------------------------------------------
    var(e.pbq_trapped)|   .3647826   .1305605                      .1808747    .7356826
     var(e.pbq_regret)|   .8153072   .0758917                      .6793419    .9784849
    var(e.pbq_windsup)|   .6020968   .1101633                      .4206544    .8618016
    var(e.pbq_olddays)|   .8443059   .0708015                      .7163414    .9951295
    var(e.pbq_anxious)|   .5936286   .0910558                      .4394913    .8018245
      var(e.pbq_cries)|   .6282901   .0895925                      .4750958    .8308817
     var(e.pbq_annoys)|   .5114871   .0949025                      .3555501    .7358149
  var(e.pbq_irritates)|   .7664635   .0805973                      .6237112    .9418884
      var(e.pbq_angry)|    .880034   .0641862                      .7628097    1.015273
     var(e.pbq_afraid)|   .8811258   .0647228                        .76298    1.017566
      var(e.pbq_happy)|   .5479497   .0877756                      .4003017    .7500564
  var(e.pbq_beautiful)|   .4482064   .0909322                      .3011523    .6670678
    var(e.pbq_playing)|   .5702347   .0909468                      .4171531    .7794923
     var(e.pbq_tobits)|   .6977786   .0831478                      .5524435    .8813481
     var(e.pbq_cuddle)|   .8226583   .0738579                      .6899204    .9809345
      var(e.pbq_close)|   .8663174   .0654742                      .7470424    1.004636
           var(regret)|          1          .                             .           .
          var(anxiety)|          1          .                             .           .
        var(affection)|          1          .                             .           .
----------------------+----------------------------------------------------------------
   cov(regret,anxiety)|   .5505831   .1058322     5.20   0.000     .3431557    .7580105
 cov(regret,affection)|   .1263932   .1172005     1.08   0.281    -.1033156     .356102
cov(anxiety,affection)|   .3423108   .1080411     3.17   0.002     .1305541    .5540675
---------------------------------------------------------------------------------------
LR test of model vs. saturated: chi2(101) = 168.05                 Prob > chi2 = 0.0000

. estimates store nepal

. estat gof, stats(all)

----------------------------------------------------------------------------
Fit statistic        |      Value   Description
---------------------+------------------------------------------------------
Likelihood ratio     |
        chi2_ms(101) |    168.051   model vs. saturated
            p > chi2 |      0.000
        chi2_bs(120) |    523.481   baseline vs. saturated
            p > chi2 |      0.000
---------------------+------------------------------------------------------
Population error     |
               RMSEA |      0.072   Root mean squared error of approximation
 90% CI, lower bound |      0.052
         upper bound |      0.091
              pclose |      0.034   Probability RMSEA <= 0.05
---------------------+------------------------------------------------------
Information criteria |
                 AIC |   2927.396   Akaike's information criterion
                 BIC |   3072.849   Bayesian information criterion
---------------------+------------------------------------------------------
Baseline comparison  |
                 CFI |      0.834   Comparative fit index
                 TLI |      0.803   Tucker–Lewis index
---------------------+------------------------------------------------------
Size of residuals    |
                SRMR |      0.081   Standardized root mean squared residual
                  CD |      0.981   Coefficient of determination
----------------------------------------------------------------------------

. collect get r()

. 
. collect dims

Collection dimensions
Collection: default
-----------------------------------------
                   Dimension   No. levels
-----------------------------------------
Layout, style, header, label
                      cmdset   3         
                     colname   1         
               program_class   1         
                      result   18        
                 result_type   2         
                     rowname   1         

Style only
                border_block   4         
                   cell_type   4         
-----------------------------------------

. collect levelsof result 

Collection: default
 Dimension: result
    Levels: N_groups aic bic cd cfi chi2_bs chi2_ms df_bs df_ms lb90_rmsea nobs p_bs p_ms pclose rmsea srmr tli ub90_rmsea

. collect label levels result rmsea "RMSEA" lb90_rmsea "90% lower" ub90_rmsea "90% upper"

. collect label levels cmdset 1 "Brockington et al" 2 "Ohasi et al" 3 "Authors"

. 
. collect layout (cmdset) (result[rmsea] result[lb90_rmsea] result[ub90_rmsea])

Collection: default
      Rows: cmdset
   Columns: result[rmsea] result[lb90_rmsea] result[ub90_rmsea]
   Table 1: 3 x 3

------------------------------------------------
                  |    RMSEA 90% lower 90% upper
------------------+-----------------------------
Brockington et al | .1021177  .0902028  .1140817
Ohasi et al       | .0760058  .0626196  .0890693
Authors           | .0723005  .0524401   .091215
------------------------------------------------


. 
. exit

end of do-file
